# Supplementary material for: Description of a new species of Dacus from Sri Lanka, and new country distribution records (Diptera, Tephritidae, Dacinae)
Source: Zookeys. 2018 Nov 8;(795):105–14. doi: 10.3897/zookeys.795.29140 (PMC6237899; doi:10.3897/zookeys.795.29140)
Supplement: XML Treatment for Dacus (Mellesis) ancoralis [file zookeys.795.29140-treatment1.xml]

<!DOCTYPE tp:taxon-treatment
  PUBLIC "-//TaxonX//DTD Taxonomic Treatment Publishing DTD v0 20100105//EN" "tax-treatment-NSO.dtd">
<tp:taxon-treatment xmlns:tp="http://www.plazi.org/taxpub"><tp:treatment-meta><kwd-group><label>Taxon classification</label><kwd><named-content xmlns:xlink="http://www.w3.org/1999/xlink" content-type="kingdom">Animalia</named-content></kwd><kwd><named-content xmlns:xlink="http://www.w3.org/1999/xlink" content-type="order">Diptera</named-content></kwd><kwd><named-content xmlns:xlink="http://www.w3.org/1999/xlink" content-type="family">Lauxaniidae</named-content></kwd></kwd-group><mixed-citation publication-type="journal"><person-group><name><surname>Leblanc</surname><given-names>Luc</given-names></name><name><surname>Doorenweerd</surname><given-names>Camiel</given-names></name><name><surname>Jose</surname><given-names>Michael San</given-names></name><name><surname>Sirisena</surname><given-names>U.G.A.I.</given-names></name><name><surname>K.S. Hemachandra</surname><given-names/></name><name><surname>Rubinoff</surname><given-names>Daniel</given-names></name></person-group><article-title>Description of a new species of <italic><tp:taxon-name><tp:taxon-name-part taxon-name-part-type="genus" reg="Dacus">Dacus</tp:taxon-name-part></tp:taxon-name></italic> from Sri Lanka, and new country distribution records (<tp:taxon-name><tp:taxon-name-part taxon-name-part-type="order">Diptera</tp:taxon-name-part></tp:taxon-name>, <tp:taxon-name><tp:taxon-name-part taxon-name-part-type="family">Tephritidae</tp:taxon-name-part></tp:taxon-name>, <tp:taxon-name><tp:taxon-name-part taxon-name-part-type="subfamily">Dacinae</tp:taxon-name-part></tp:taxon-name>)</article-title><source>Zookeys</source><day>8</day><month>11</month><year>2018</year><volume>2018</volume><issue>795</issue><fpage>105</fpage><lpage>114</lpage><pub-id pub-id-type="doi">10.3897/zookeys.795.29140</pub-id></mixed-citation></tp:treatment-meta><tp:nomenclature><tp:taxon-name><tp:taxon-name-part taxon-name-part-type="genus" reg="Dacus">Dacus</tp:taxon-name-part> (<tp:taxon-name-part taxon-name-part-type="subgenus" reg="Mellesis">Mellesis</tp:taxon-name-part>) <tp:taxon-name-part taxon-name-part-type="species" reg="ancoralis">ancoralis</tp:taxon-name-part><object-id xmlns:xlink="http://www.w3.org/1999/xlink" content-type="zoobank" xlink:type="simple">http://zoobank.org/1AA99C05-4095-45F3-B508-774FAC0414C4</object-id></tp:taxon-name><tp:taxon-authority>Leblanc &amp; Doorenweerd</tp:taxon-authority><tp:taxon-status xmlns:xlink="http://www.w3.org/1999/xlink" xlink:type="simple">sp. n.</tp:taxon-status></tp:nomenclature><tp:treatment-sec sec-type="Holotype" id="SECID0E6IAG"><title>Holotype.</title><p>Male. Labeled: “Sri Lanka: Sinharaja Forest Reserve, <named-content xmlns:xlink="http://www.w3.org/1999/xlink" content-type="dwc:verbatimCoordinates" xlink:type="simple"><named-content content-type="geo-json" specific-use="{&#34;type&#34;:&#34;Point&#34;,&#34;coordinates&#34;:[80.478600,6.364500]}" id="NCID0EIJAG" xlink:type="simple">6.3645N, 80.4786E</named-content></named-content>, 22–24-viii-2016, D. Rubinoff, M. San Jose and U.G.A.I. Sirisena, FF638, zingerone trap, molecular voucher ms7321.” Deposited in the University of Hawaii Insect Museum (UHIM).</p></tp:treatment-sec><tp:treatment-sec sec-type="Differential diagnosis" id="SECID0ENJAG"><title>Differential diagnosis.</title><p><italic><tp:taxon-name><tp:taxon-name-part taxon-name-part-type="genus" reg="Dacus">Dacus</tp:taxon-name-part><tp:taxon-name-part taxon-name-part-type="species" reg="ancoralis">ancoralis</tp:taxon-name-part></tp:taxon-name></italic> is similar to other Asian species of <italic><tp:taxon-name><tp:taxon-name-part taxon-name-part-type="genus" reg="Dacus">Dacus</tp:taxon-name-part></tp:taxon-name></italic> with a red-brown scutum lacking the yellow medial and lateral vittae and with a costal <!--PageBreak--><!--PageBreak-->band of uniform width that crosses vein R<sub>4+5</sub> over the entire length of the wing, but does not reach vein M, and fuscous cells <abbrev xmlns:xlink="http://www.w3.org/1999/xlink" xlink:title="basal costal" id="ABBRID0EKKAG" xlink:type="simple">bc</abbrev> and c, such as <italic><tp:taxon-name><tp:taxon-name-part taxon-name-part-type="genus" reg="Dacus">Dacus</tp:taxon-name-part><tp:taxon-name-part taxon-name-part-type="species" reg="polistiformis">polistiformis</tp:taxon-name-part></tp:taxon-name></italic> (Senior-White), <italic><tp:taxon-name><tp:taxon-name-part taxon-name-part-type="genus" reg="Dacus">D.</tp:taxon-name-part><tp:taxon-name-part taxon-name-part-type="species" reg="wallacei">wallacei</tp:taxon-name-part></tp:taxon-name></italic> White, <italic><tp:taxon-name><tp:taxon-name-part taxon-name-part-type="genus" reg="Dacus">D.</tp:taxon-name-part><tp:taxon-name-part taxon-name-part-type="species" reg="longicornis">longicornis</tp:taxon-name-part></tp:taxon-name></italic> Wiedemann, <italic><tp:taxon-name><tp:taxon-name-part taxon-name-part-type="genus" reg="Dacus">D.</tp:taxon-name-part><tp:taxon-name-part taxon-name-part-type="species" reg="insulosus">insulosus</tp:taxon-name-part></tp:taxon-name></italic> Drew and Hancock and <italic><tp:taxon-name><tp:taxon-name-part taxon-name-part-type="genus" reg="Dacus">D.</tp:taxon-name-part><tp:taxon-name-part taxon-name-part-type="species" reg="discretus">discretus</tp:taxon-name-part></tp:taxon-name></italic> Drew and Romig. <italic><tp:taxon-name><tp:taxon-name-part taxon-name-part-type="genus" reg="Dacus">Dacus</tp:taxon-name-part><tp:taxon-name-part taxon-name-part-type="species" reg="ancoralis">ancoralis</tp:taxon-name-part></tp:taxon-name></italic> differs from <italic><tp:taxon-name><tp:taxon-name-part taxon-name-part-type="genus" reg="Dacus">D.</tp:taxon-name-part><tp:taxon-name-part taxon-name-part-type="species" reg="polistiformis">polistiformis</tp:taxon-name-part></tp:taxon-name></italic> and <italic><tp:taxon-name><tp:taxon-name-part taxon-name-part-type="genus" reg="Dacus">D.</tp:taxon-name-part><tp:taxon-name-part taxon-name-part-type="species" reg="wallacei">wallacei</tp:taxon-name-part></tp:taxon-name></italic> in lacking spines on the femur of the front legs, and it differs from all other aforementioned species by having dark fulvous postpronotal lobes. The closely related <italic><tp:taxon-name><tp:taxon-name-part taxon-name-part-type="genus" reg="Dacus">D.</tp:taxon-name-part><tp:taxon-name-part taxon-name-part-type="species" reg="vijaysegarani">vijaysegarani</tp:taxon-name-part></tp:taxon-name></italic> (Figure <xref ref-type="fig" rid="F2">2A–E</xref>) Drew and Hancock is easily separated by its black scutum, mostly black abdomen and black legs.</p><fig id="F1" position="float" orientation="portrait"><label>Figure 1.</label><caption><p><tp:taxon-name><tp:taxon-name-part taxon-name-part-type="genus" reg="Dacus">Dacus</tp:taxon-name-part> (<tp:taxon-name-part taxon-name-part-type="subgenus" reg="Mellesis">Mellesis</tp:taxon-name-part>) <tp:taxon-name-part taxon-name-part-type="species" reg="ancoralis">ancoralis</tp:taxon-name-part></tp:taxon-name> sp. n. <bold>A</bold> head <bold>B</bold> head and scutum <bold>C</bold> abdomen <bold>D</bold> wing <bold>E</bold> lateral view <bold>F</bold> Abdominal tergum II, with anchor-shaped marking.</p></caption><graphic xmlns:xlink="http://www.w3.org/1999/xlink" xlink:href="zookeys-795-105-g001.jpg" position="float" orientation="portrait" xlink:type="simple" id="oo_241443.jpg"/></fig><fig id="F2" position="float" orientation="portrait"><label>Figure 2.</label><caption><p><tp:taxon-name><tp:taxon-name-part taxon-name-part-type="genus" reg="Dacus">Dacus</tp:taxon-name-part> (<tp:taxon-name-part taxon-name-part-type="subgenus" reg="Mellesis">Mellesis</tp:taxon-name-part>) <tp:taxon-name-part taxon-name-part-type="species" reg="vijaysegerani">vijaysegerani</tp:taxon-name-part></tp:taxon-name> (Drew and Hancock). <bold>A</bold> head <bold>B</bold> head and scutum <bold>C</bold> abdomen <bold>D</bold> wing <bold>E</bold> lateral view.</p></caption><graphic xmlns:xlink="http://www.w3.org/1999/xlink" xlink:href="zookeys-795-105-g002.jpg" position="float" orientation="portrait" xlink:type="simple" id="oo_241444.jpg"/></fig><!--PageBreak--></tp:treatment-sec><tp:treatment-sec sec-type="Molecular diagnostics" id="SECID0ECQAG"><title>Molecular diagnostics.</title><p>Figure <xref ref-type="fig" rid="F3">3</xref> shows the maximum likelihood tree based on combined COI-5P and COI-3P regions (1535 base-pairs [<abbrev xmlns:xlink="http://www.w3.org/1999/xlink" xlink:title="base-pairs" id="ABBRID0EMQAG" xlink:type="simple">bp</abbrev>]) for <italic><tp:taxon-name><tp:taxon-name-part taxon-name-part-type="genus" reg="Dacus">Dacus</tp:taxon-name-part><tp:taxon-name-part taxon-name-part-type="species" reg="ancoralis">ancoralis</tp:taxon-name-part></tp:taxon-name></italic> and the closest congeners in our dataset. In the COI-3P fragment (836 <abbrev xmlns:xlink="http://www.w3.org/1999/xlink" xlink:title="base-pairs" id="ABBRID0E2QAG" xlink:type="simple">bp</abbrev>), the minimum p-distance to <italic><tp:taxon-name><tp:taxon-name-part taxon-name-part-type="genus" reg="Dacus">Dacus</tp:taxon-name-part><tp:taxon-name-part taxon-name-part-type="species" reg="vijaysegarani">vijaysegarani</tp:taxon-name-part></tp:taxon-name></italic> is 1.38%, and in the COI-5p DNA barcode fragment (658 <abbrev xmlns:xlink="http://www.w3.org/1999/xlink" xlink:title="base-pairs" id="ABBRID0EKRAG" xlink:type="simple">bp</abbrev>) it is 2.43%. Because there is only one specimen of <italic><tp:taxon-name><tp:taxon-name-part taxon-name-part-type="genus" reg="Dacus">D.</tp:taxon-name-part><tp:taxon-name-part taxon-name-part-type="species" reg="ancoralis">ancoralis</tp:taxon-name-part></tp:taxon-name></italic> we cannot test for reciprocal monophyly. The overall next closest relative in our dataset is <italic><tp:taxon-name><tp:taxon-name-part taxon-name-part-type="genus" reg="Dacus">D.</tp:taxon-name-part><tp:taxon-name-part taxon-name-part-type="species" reg="siamensis">siamensis</tp:taxon-name-part></tp:taxon-name></italic>, at a minimum p-distance of 8.61% in COI-3P, 8.81% in COI-5P.</p><fig id="F3" position="float" orientation="portrait"><label>Figure 3.</label><caption><p>Maximum likelihood tree based on COI (1535 base-pairs) sequence data. Bootstrap support is indicated on the respective branches. Scale bar indicates substitutions per site.</p></caption><graphic xmlns:xlink="http://www.w3.org/1999/xlink" xlink:href="zookeys-795-105-g003.jpg" position="float" orientation="portrait" xlink:type="simple" id="oo_241445.jpg"/></fig></tp:treatment-sec><tp:treatment-sec sec-type="description" id="SECID0EQSAG"><title>Description of adult.</title><p><italic>Head</italic> (Figure <xref ref-type="fig" rid="F1">1A</xref>). Vertical length 2.00 mm. Frons, of even width, length 1.06 times as long as broad; red-brown with fuscous around orbital setae and on anteromedial hump; latter covered by short red-brown hairs; orbital setae dark fuscous: one pair of superior and two pairs of inferior fronto-orbital setae present; lunule fulvous. Ocellar triangle dark fuscous. Vertex fuscous. Face fulvous with medium sized oval black spots in each antennal furrow, a fuscous band along lower margin between spots and a dark fuscous triangular marking below antennal sockets; length 0.55 mm. Genae red-brown, with fuscous subocular spot; dark fuscous seta present. Occiput fulvous and yellow along eye margins; occipital row with two parallel rows of adjacent setae (with 11 and 17 setae). Antennae with segments 1 (scape) and 2 (pedicel) fulvous and segment 3 (first flagellomere) fuscous; a strong red-brown dorsal seta on segment 2; arista black (fulvous basally); length of segments: 0.83 mm; 0.70 mm; 1.23 mm.</p><p><italic>Thorax</italic> (Figure <xref ref-type="fig" rid="F1">1B, E</xref>). Scutum red-brown with a broad light fuscous lanceolate pattern on its posterior third, anteriorly prolonged into three very narrow lines reaching anterior margin, light fuscous narrow outer bands parallel to lanceolate pattern and reaching notopleural suture. Pleural areas red-brown except a broad vertical dark fuscous band in front of mesopleural stripe, a large dark fuscous spot occupying central portion of katepisternum, and a dark fuscous spot on katepimeron above hind coxa. Yellow markings as follows: notopleura (notopleural callus); narrow parallel-sided mesopleural (anepisternal) stripe, reaching midway between anterior margin of notopleura and anterior notopleural seta dorsally, continuing to katepisternum as a transverse spot and to scutum as moderately broad yellow markings along anterior margin of notopleural suture; lower 25% of anatergite (remainder dark fulvous); anterior 70 % of katatergite (remainder black). Postpronotal lobes dark fulvous. Medial and lateral postsutural vittae absent. Postnotum red-brown with two broad longitudinal fuscous bands. Scutellum yellow except for narrow black basal band. Setae (number of pairs): 1 scutellar; prescutellar absent; 1 intraalar; 1 posterior supraalar; 1 anterior supraalar; 1 mesopleural; 2 notopleural; 4 scapular; all setae well developed and black.</p><p><italic>Legs</italic> (Figure <xref ref-type="fig" rid="F1">1E</xref>). Femora and tibiae orange-brown, except for fuscous ventral surface of hind femur; mid-tibiae each with an apical black spur; tarsi fulvous.</p><p><italic>Wings</italic> (Figure <xref ref-type="fig" rid="F1">1D</xref>). Length 7.00 mm; basal costal (<abbrev xmlns:xlink="http://www.w3.org/1999/xlink" xlink:title="basal costal" id="ABBRID0EUTAG" xlink:type="simple">bc</abbrev>) and costal (c) cells fuscous and covered with microtrichia; remainder of wings colorless except dark fuscous subcostal cell, broad dark fuscous costal band overlapping R<sub>4+5</sub> and of uniform width, not reaching vein M; anal streak absent; supernumerary lobe weakly developed.</p><p><italic>Abdomen</italic> (Figure <xref ref-type="fig" rid="F1">1C, E, F</xref>). Elongate, clavate and petiolate; terga tightly joined but with medial protuberances; pecten of cilia present on tergum III; posterior lobe <!--PageBreak-->of surstylus short; abdominal sternum V with a slight concavity on posterior margin. Tergum I and sterna I and II longer than wide. Tergum I orange-brown with apical third yellow and a median light fuscous band on apical half of red-brown portion. Tergum II orange-brown with medial dark fuscous narrow band and two short basal bands, lateral to medial band, forming an anchor-shaped pattern, and broad fuscous markings on lateral margins. Tergum III orange-brown with dark fuscous as along base and extended to whole lateral margins and into a triangular medial band. Tergum IV orange-brown with dark fuscous medial basal triangular marking, narrowly <!--PageBreak-->along base of tergum and broadly along entire lateral margins. Tergum V orange-brown with dark fuscous medial basal triangular marking, and large lateral bands covering basal half of tergum and reaching lateral margins. A pair of basally fuscous and apically orange-brown ceromata (shining spots) on tergum V. Abdominal sterna dark except pale sternite II.</p></tp:treatment-sec><tp:treatment-sec sec-type="etymology" id="SECID0EGUAG"><title>Etymology.</title><p>The name <italic><tp:taxon-name><tp:taxon-name-part taxon-name-part-type="genus" reg="Dacus"/><tp:taxon-name-part taxon-name-part-type="species" reg="ancoralis">ancoralis</tp:taxon-name-part></tp:taxon-name></italic> is a noun in apposition that refers to the anchor-shaped fuscous pattern on abdominal tergum II in the holotype (Figure <xref ref-type="fig" rid="F1">1F</xref>).</p></tp:treatment-sec><tp:treatment-sec sec-type="notes" id="SECID0E1UAG"><title>Notes.</title><p>Although <italic><tp:taxon-name><tp:taxon-name-part taxon-name-part-type="genus" reg="Dacus">Dacus</tp:taxon-name-part><tp:taxon-name-part taxon-name-part-type="species" reg="ancoralis">ancoralis</tp:taxon-name-part></tp:taxon-name></italic> is genetically closely related to <italic><tp:taxon-name><tp:taxon-name-part taxon-name-part-type="genus" reg="Dacus">D.</tp:taxon-name-part><tp:taxon-name-part taxon-name-part-type="species" reg="vijaysegarani">vijaysegarani</tp:taxon-name-part></tp:taxon-name></italic> and there is only one specimen, they do not appear to be sympatric, with <italic><tp:taxon-name><tp:taxon-name-part taxon-name-part-type="genus" reg="Dacus">D.</tp:taxon-name-part><tp:taxon-name-part taxon-name-part-type="species" reg="vijaysegarani">vijaysegarani</tp:taxon-name-part></tp:taxon-name></italic> only known from Malaysia, Thailand and Vietnam, and with the clear differences in coloration of all body parts we are confident in describing it as a new species. The holotype of <italic><tp:taxon-name><tp:taxon-name-part taxon-name-part-type="genus" reg="Dacus">Dacus</tp:taxon-name-part><tp:taxon-name-part taxon-name-part-type="species" reg="ancoralis">ancoralis</tp:taxon-name-part></tp:taxon-name></italic> was referred to as “ms7321 <tp:taxon-name><tp:taxon-name-part taxon-name-part-type="genus" reg="Dacus">Dacus</tp:taxon-name-part> (<tp:taxon-name-part taxon-name-part-type="subgenus" reg="Mellesis">Mellesis</tp:taxon-name-part>)</tp:taxon-name> sp-78”, sister to <italic><tp:taxon-name><tp:taxon-name-part taxon-name-part-type="genus" reg="Dacus">D.</tp:taxon-name-part><tp:taxon-name-part taxon-name-part-type="species" reg="vijaysegarani">vijaysegarani</tp:taxon-name-part></tp:taxon-name></italic>, in the seven-gene phylogeny presented in San Jose et al. (2018). It keys to couplet 37 (p 467) in the Keys to the Fruit Flies of South-East Asia (<xref ref-type="bibr" rid="B4">Drew and Romig 2016</xref>), where it can be added as a unique combination of having dark fuscous postpronotal lobes and a red-brown scutum. <italic><tp:taxon-name><tp:taxon-name-part taxon-name-part-type="genus" reg="Dacus">Dacus</tp:taxon-name-part><tp:taxon-name-part taxon-name-part-type="species" reg="ancoralis">ancoralis</tp:taxon-name-part></tp:taxon-name></italic> was collected in a trap with zingerone lure. A number of other species of <italic><tp:taxon-name><tp:taxon-name-part taxon-name-part-type="genus" reg="Dacus">Dacus</tp:taxon-name-part></tp:taxon-name></italic> were found to be drawn to zingerone in recent years (<xref ref-type="bibr" rid="B2">Doorenweerd et al. 2018</xref>), but because there is only one specimen known we cannot yet confirm it as a zingerone-attracted species. This species is assigned to subgenus <tp:taxon-name><tp:taxon-name-part taxon-name-part-type="subgenus" reg="Mellesis">Mellesis</tp:taxon-name-part></tp:taxon-name>, as defined by <xref ref-type="bibr" rid="B3">Drew and Romig (2013)</xref> based on the petiolate abdomen with tergum I longer than wide and sternum V weakly concave apically, the presence of anterior supraalar setae and absence of prescutellar setae, the combined length of antennal segment greater than vertical length of face, and the absence of anal streak on wing. Its nearest relatives all belong to <tp:taxon-name><tp:taxon-name-part taxon-name-part-type="infraspecific-rank">subgenus</tp:taxon-name-part><tp:taxon-name-part taxon-name-part-type="subgenus" reg="Mellesis">Mellesis</tp:taxon-name-part></tp:taxon-name> (Figure <xref ref-type="fig" rid="F3">3</xref>).</p><!--PageBreak--></tp:treatment-sec><ref-list><ref id="B4"><mixed-citation xmlns:xlink="http://www.w3.org/1999/xlink" xlink:type="simple"><person-group><name name-style="western"><surname>Drew</surname><given-names>RAI</given-names></name><name name-style="western"><surname>Romig</surname><given-names>MC</given-names></name></person-group> (<year>2016</year>) <source>Keys to the Tropical Fruit Flies of South-East Asia.</source><publisher-name>CABI</publisher-name>, <publisher-loc>Wallingford</publisher-loc>, <size units="page">487 pp</size>.</mixed-citation></ref><ref id="B2"><mixed-citation xmlns:xlink="http://www.w3.org/1999/xlink" xlink:type="simple"><person-group><name name-style="western"><surname>Doorenweerd</surname><given-names>C</given-names></name><name name-style="western"><surname>Leblanc</surname><given-names>L</given-names></name><name name-style="western"><surname>Norrbom</surname><given-names>AL</given-names></name><name name-style="western"><surname>San</surname><given-names>Jose M</given-names></name><name name-style="western"><surname>Rubinoff</surname><given-names>R</given-names></name></person-group> (<year>2018</year>) <article-title>A global checklist of the 932 fruit fly species in the tribe <tp:taxon-name><tp:taxon-name-part taxon-name-part-type="tribe">Dacini</tp:taxon-name-part></tp:taxon-name> (<tp:taxon-name><tp:taxon-name-part taxon-name-part-type="order">Diptera</tp:taxon-name-part></tp:taxon-name>, <tp:taxon-name><tp:taxon-name-part taxon-name-part-type="family">Tephritidae</tp:taxon-name-part></tp:taxon-name>).</article-title><source>ZooKeys</source><volume>730</volume>: <fpage>17</fpage>–<lpage>54</lpage>. <ext-link xlink:type="simple" ext-link-type="doi" xlink:href="10.3897/zookeys.730.21786">https://doi.org/10.3897/zookeys.730.21786</ext-link></mixed-citation></ref><ref id="B3"><mixed-citation xmlns:xlink="http://www.w3.org/1999/xlink" xlink:type="simple"><person-group><name name-style="western"><surname>Drew</surname><given-names>RAI</given-names></name><name name-style="western"><surname>Romig</surname><given-names>MC</given-names></name></person-group> (<year>2013</year>) <source>Tropical fruit flies of South-East Asia.</source><publisher-name>CABI</publisher-name>, <publisher-loc>Wallingford</publisher-loc>, <size units="page">655 pp</size>.</mixed-citation></ref></ref-list></tp:taxon-treatment>
